# Supplementary material for: The role of pneumococcal extracellular vesicles on the pathophysiology of the kidney disease hemolytic uremic syndrome
Source: mSphere. 2023 Jun 26;8(4):e00142-23. doi: 10.1128/msphere.00142-23 (PMC10449520; doi:10.1128/msphere.00142-23)
Supplement: Supplemental File 2 — List of proteins found on Sp-EVs. [file msphere.00142-23-s0008.xlsx]

## Sheet: Tabelle1
Log2 FC	Protein IDs	Protein names	Gene names and locus
5.21926	A0A0H2ZMK9	Oxidoreductase, pyridine nucleotide-disulfide, class I	SPD_1415
5.11216	A0A0H2ZLA5	6-phosphogluconate dehydrogenase, decarboxylating (EC 1.1.1.44)	gnd SPD_0343
4.65926	A0A0H2ZMY1	Phosphoenolpyruvate-protein phosphotransferase (EC 2.7.3.9) (Phosphotransferase system, enzyme I)	ptsI SPD_1039
4.51575	Q04LZ5	Phosphoglycerate kinase (EC 2.7.2.3)	pgk SPD_0445
4.44452	A0A0H2ZR49	Glutamate dehydrogenase	gdhA SPD_1158
4.19478	Q04I37	50S ribosomal protein L32	rpmF SPD_1963
4.09102	Q04L76	Purine nucleoside phosphorylase DeoD-type (PNP) (EC 2.4.2.1)	deoD SPD_0730
4.08658	A0A0H2ZNN3	General stress protein 24, putative	SPD_1590
4.06191	A0A0H2ZQ39	50S ribosomal subunit assembly factor BipA (EC 3.6.5.-) (GTP-binding protein BipA)	bipA SPD_0593
3.92393	Q04HZ0	Glycerol kinase (EC 2.7.1.30) (ATP:glycerol 3-phosphotransferase) (Glycerokinase) (GK)	glpK SPD_2013
3.83499	A0A0H2ZP58	Pyruvate oxidase (EC 1.2.3.3)	spxB SPD_0636
3.72217	A0A0H2ZMC0	3-oxoacyl-[acyl-carrier-protein] reductase (EC 1.1.1.100)	fabG SPD_0384
3.51501	Q04LP6	50S ribosomal protein L1	rplA SPD_0551
3.2155	A0A0H2ZNU4	Alpha-glycerophosphate oxidase (EC 1.1.3.21) (Glycerol-3-phosphate oxidase)	glpO SPD_2012
3.17314	Q04JB4	2,3-bisphosphoglycerate-dependent phosphoglycerate mutase (BPG-dependent PGAM) (PGAM) (Phosphoglyceromutase) (dPGM) (EC 5.4.2.11)	gpmA SPD_1468
3.10176	Q04MI4	Proline--tRNA ligase (EC 6.1.1.15) (Prolyl-tRNA synthetase) (ProRS)	proS SPD_0246
3.08735	A0A0H2ZLD8	Choline binding protein C	cbpC SPD_0345
3.06321	A0A0H2ZPB4	NADH oxidase (EC 1.6.99.3)	nox SPD_1298
2.99875	A0A0H2ZNV9	Glucose-1-phosphate adenylyltransferase, GlgD subunit (EC 2.7.7.27)	glgD SPD_1007
2.97682	Q04MH7	Elongation factor G (EF-G)	fusA SPD_0253
2.94507	Q04IC8	Acetate kinase (EC 2.7.2.1) (Acetokinase)	ackA SPD_1853
2.85304	Q04MF5	30S ribosomal protein S9	rpsI SPD_0275
2.71922	A0A0H2ZNS0	Glyceraldehyde-3-phosphate dehydrogenase (EC 1.2.1.-)	gap SPD_1823
2.62973	A0A0H2ZN12	Putative oxidoreductase (EC 1.-.-.-)	SPD_1498
2.57751	A0A0H2ZMX6;A0A0H2ZLS0	Pneumococcal surface protein A	pspA SPD_0126
2.48162	A0A0H2ZNC0	1,4-beta-N-acetylmuramidase, putative (EC 3.2.1.96)	lytC SPD_1403
2.437	Q04N48	Adenylosuccinate synthetase (AMPSase) (AdSS) (EC 6.3.4.4) (IMP--aspartate ligase)	purA SPD_0024
2.42784	Q04MN7	30S ribosomal protein S10	rpsJ SPD_0192
2.26761	A0A0H2ZQ76	Secreted 45 kDa protein	SPD_2043
2.25459	A0A0H2ZRA5	Lactate oxidase	lctO SPD_0621
2.12336	Q04LY0	Chaperone protein DnaK (HSP70) (Heat shock 70 kDa protein) (Heat shock protein 70)	dnaK SPD_0460
2.07138	A0A0H2ZLT2	Ribosomal protein S1	rpsA SPD_0757
2.02688	A0A0H2ZMS4	Sugar ABC transporter, ATP-binding protein	SPD_1409
2.00696	Q04IK7	DNA-directed RNA polymerase subunit beta' (RNAP subunit beta') (EC 2.7.7.6) (RNA polymerase subunit beta') (Transcriptase subunit beta')	rpoC SPD_1758
1.9832	Q04MH9	30S ribosomal protein S12	rpsL SPD_0251
1.9243	Q04IN8	Pneumolysin (PLY) (Thiol-activated cytolysin)	ply SPD_1726
1.89661	Q04IK6	DNA-directed RNA polymerase subunit beta (RNAP subunit beta) (EC 2.7.7.6) (RNA polymerase subunit beta) (Transcriptase subunit beta)	rpoB SPD_1759
1.86912	Q04M41	Glutamyl-tRNA(Gln) amidotransferase subunit A (Glu-ADT subunit A) (EC 6.3.5.7)	gatA SPD_0397
1.86278	Q04K99	L-lactate dehydrogenase (L-LDH) (EC 1.1.1.27)	ldh SPD_1078
1.86033	Q04ML7	50S ribosomal protein L15	rplO SPD_0212
1.81254	A0A0H2ZQ26	Oligopeptide ABC transporter, ATP-binding protein AmiF	amiF SPD_1667
1.77032	Q04IB3	Queuine tRNA-ribosyltransferase (EC 2.4.2.29) (Guanine insertion enzyme) (tRNA-guanine transglycosylase)	tgt SPD_1868
1.72245	Q04MN4	50S ribosomal protein L23	rplW SPD_0195
1.67293	A0A0H2ZNV7	Ribonuclease J (RNase J) (EC 3.1.-.-)	rnj SPD_0533
1.66447	A0A0H2ZQ94	PTS system, IIABC components (EC 2.7.1.191)	exp5 SPD_0661
1.65888	Q04MH8	30S ribosomal protein S7	rpsG SPD_0252
1.64722	A0A0H2ZRI0	Alcohol dehydrogenase, zinc-containing (EC 1.1.1.1)	SPD_1865
1.64656	Q04KY1	Uridylate kinase (UK) (EC 2.7.4.22) (Uridine monophosphate kinase) (UMP kinase) (UMPK)	pyrH SPD_0834
1.63074	A0A0H2ZN54	Alpha-1,4 glucan phosphorylase (EC 2.4.1.1)	malP SPD_1932
1.62703	A0A0H2ZQS9	DhaL domain-containing protein	SPD_0403
1.59699	A0A0H2ZMK1	3-oxoacyl-[acyl-carrier-protein] synthase 2 (EC 2.3.1.179)	fabF SPD_0385
1.55307	A0A0H2ZNB6	Branched-chain-amino-acid aminotransferase (EC 2.6.1.42)	ilvE SPD_0749
1.53056	Q04JM8	Glycine--tRNA ligase beta subunit (EC 6.1.1.14) (Glycyl-tRNA synthetase beta subunit) (GlyRS)	glyS SPD_1304
1.50737	Q04KB7	Elongation factor 4 (EF-4) (EC 3.6.5.n1) (Ribosomal back-translocase LepA)	lepA SPD_1060
1.50424	A0A0H2ZP48	Tagatose 1,6-diphosphate aldolase (EC 4.1.2.40) (D-tagatose-1,6-bisphosphate aldolase) (Tagatose-bisphosphate aldolase)	lacD SPD_1050
1.49981	A0A0H2ZP32	Dihydroorotate dehydrogenase (DHOD) (DHODase) (DHOdehase) (EC 1.3.-.-)	pyrDa pyrD SPD_0665
1.47911	A0A0H2ZNG8	Ribonucleoside-diphosphate reductase (EC 1.17.4.1)	nrdE SPD_1042
1.41241	A0A0H2ZM56	Aldehyde-alcohol dehydrogenase	SPD_1834
1.38191	A0A0H2ZNN4	Glyceraldehyde-3-phosphate dehydrogenase, NADP-dependent (EC 1.2.1.9)	gapN SPD_1004
1.37609	Q04ML1	DNA-directed RNA polymerase subunit alpha (RNAP subunit alpha) (EC 2.7.7.6) (RNA polymerase subunit alpha) (Transcriptase subunit alpha)	rpoA SPD_0218
1.37141	A0A0H2ZQE0	Pyruvate kinase (EC 2.7.1.40)	pyk SPD_0790
1.35589	A0A0H2ZQK4	Glutathione-disulfide reductase (EC 1.8.1.7)	gor SPD_0685
1.19409	A0A0H2ZQ65	Catabolite control protein A	ccpA SPD_1797
1.16499	A0A0H2ZNT6	ABC transporter, substrate binding lipoprotein	SPD_1463
1.14084	A0A0H2ZNU7	Homoserine dehydrogenase (EC 1.1.1.3)	hom SPD_1195
1.13653	A0A0H2ZMA2	ATP-dependent zinc metalloprotease FtsH (EC 3.4.24.-)	ftsH SPD_0013
1.13336	Q04I82	Glycerol-3-phosphate dehydrogenase [NAD(P)+] (EC 1.1.1.94) (NAD(P)H-dependent glycerol-3-phosphate dehydrogenase)	gpsA SPD_1918
1.1088	Q04JB0	Isoleucine--tRNA ligase (EC 6.1.1.5) (Isoleucyl-tRNA synthetase) (IleRS)	ileS SPD_1472
1.08709	Q04HW3	30S ribosomal protein S2	rpsB SPD_2042
1.06751	Q04MN5	50S ribosomal protein L4	rplD SPD_0194
1.0611	Q04JN5	Pyridoxal 5'-phosphate synthase subunit PdxS (PLP synthase subunit PdxS) (EC 4.3.3.6) (Pdx1)	pdxS SPD_1297
1.03902	Q04LE0	S-adenosylmethionine synthase (AdoMet synthase) (EC 2.5.1.6) (MAT) (Methionine adenosyltransferase)	metK SPD_0664
1.03319	A0A0H2ZPB9	Phosphoesterase (EC 3.1.4.-)	SPD_1659
1.00974	Q04KR0	Serine hydroxymethyltransferase (SHMT) (Serine methylase) (EC 2.1.2.1)	glyA SPD_0910
0.968309	A0A0H2ZQN6	PTS system, mannose/fructose/sorbose family protein, IID component	SPD_0262
0.96796	Q04MN0	30S ribosomal protein S3	rpsC SPD_0199
0.909189	A0A0H2ZN75	UDP-glucose 4-epimerase (EC 5.1.3.2)	galE-1 SPD_1432
0.85433	Q04KC2	Galactose-6-phosphate isomerase subunit LacB (EC 5.3.1.26)	lacB SPD_1052
0.849679	A0A0H2ZMB9	ATP-dependent Clp protease, ATP-binding subunit	clpL SPD_0308
0.821843	Q04JH9	ATP-dependent Clp protease ATP-binding subunit ClpX	clpX SPD_1399
0.798968	Q04LT4	Polyribonucleotide nucleotidyltransferase (EC 2.7.7.8) (Polynucleotide phosphorylase) (PNPase)	pnp SPD_0512
0.717288	Q04MM4	50S ribosomal protein L5	rplE SPD_0205
0.680811	A0A0H2ZLL3	Choline transporter	proV SPD_1643
0.670112	Q04L81	Phosphopentomutase (EC 5.4.2.7) (Phosphodeoxyribomutase)	deoB SPD_0724
0.64342	Q04J70	Protein translocase subunit SecA (EC 7.4.2.8)	secA SPD_1512
0.640748	Q04ML2	30S ribosomal protein S11	rpsK SPD_0217
0.623163	A0A0H2ZM91	Cell division protein DivIVA	divIVA SPD_1474
0.605637	Q04LI2	Lysine--tRNA ligase (EC 6.1.1.6) (Lysyl-tRNA synthetase) (LysRS)	lysS SPD_0620
0.59825	Q04HW4	Elongation factor Ts (EF-Ts)	tsf SPD_2041
0.596896	Q04L24	ATP-dependent 6-phosphofructokinase (ATP-PFK) (Phosphofructokinase) (EC 2.7.1.11) (Phosphohexokinase)	pfkA SPD_0789
0.579	Q9ZII7	Capsular polysaccharide biosynthesis protein CpsC	cps2C SPD_0317
0.566451	A0A0H2ZN01	Uncharacterized protein	SPD_0410
0.537871	A0A0H2ZN97	Methionine--tRNA ligase (EC 6.1.1.10) (Methionyl-tRNA synthetase) (MetRS)	metG SPD_0689
0.5146	Q04J36	Ribonuclease Y (RNase Y) (EC 3.1.-.-)	rny SPD_1549
0.504845	A0A0H2ZRD4	Putative ribose-phosphate pyrophosphokinase (RPPK) (EC 2.7.6.1) (5-phospho-D-ribosyl alpha-1-diphosphate) (Phosphoribosyl diphosphate synthase) (Phosphoribosyl pyrophosphate synthase) (P-Rib-PP synthase) (PRPP synthase) (PRPPase)	prs2 prs SPD_0980
0.483865	Q04K48	Carbamoyl-phosphate synthase large chain (EC 6.3.5.5) (Carbamoyl-phosphate synthetase ammonia chain)	carB SPD_1131
0.469592	A0A0H2ZN08	Phosphoglucomutase/phosphomannomutase family protein	pgm SPD_1326
0.449693	A0A0H2ZLE0	Oligopeptide ABC transporter, oligopeptide-binding protein AmiA	amiA SPD_1671
0.442345	Q04JT7	HPr kinase/phosphorylase (HPrK/P) (EC 2.7.11.-) (EC 2.7.4.-) (HPr(Ser) kinase/phosphorylase)	hprK SPD_1244
0.416372	Q04KG2	Enolase (EC 4.2.1.11) (2-phospho-D-glycerate hydro-lyase) (2-phosphoglycerate dehydratase)	eno SPD_1012
0.413576	Q04JQ8	GMP synthase [glutamine-hydrolyzing] (EC 6.3.5.2) (GMP synthetase) (Glutamine amidotransferase)	guaA SPD_1274
0.402004	Q04HT9	ATP synthase subunit beta (EC 7.1.2.2) (ATP synthase F1 sector subunit beta) (F-ATPase subunit beta)	atpD SPD_1335
0.362353	A0A0H2ZNE0	Cell division protein FtsZ	ftsZ SPD_1479
0.325033	Q04MC1	UPF0371 protein SPD_0310	SPD_0310
0.324717	Q04ML0	50S ribosomal protein L17	rplQ SPD_0219
0.319138	A0A0H2ZLU9	Transketolase (EC 2.2.1.1)	tkt SPD_1839
0.260577	A0A0H2ZPT5	Cell division protein FtsA	ftsA SPD_1480
0.23563	Q04KW7	50S ribosomal protein L20	rplT SPD_0849
0.225444	Q04KR8	tRNA modification GTPase MnmE (EC 3.6.-.-)	mnmE trmE SPD_0902
0.222657	Q04KL8	Phosphoenolpyruvate carboxylase (PEPC) (PEPCase) (EC 4.1.1.31)	ppc SPD_0953
0.109802	Q04JH4	Triosephosphate isomerase (TIM) (TPI) (EC 5.3.1.1) (Triose-phosphate isomerase)	tpiA SPD_1404
0.100884	A0A0H2ZR80	Peptidyl-prolyl cis-trans isomerase (PPIase) (EC 5.2.1.8)	SPD_0672
0.0658483	A0A0H2ZPE9	Phosphosugar-binding transcriptional regulator, putative	SPD_1487
0.0489611	Q04MZ3	30S ribosomal protein S4	rpsD SPD_0083
0	Q04JW5	Alanine--tRNA ligase (EC 6.1.1.7) (Alanyl-tRNA synthetase) (AlaRS)	alaS SPD_1216
0	A0A0H2ZP06	Aminotransferase (EC 2.6.1.-)	araT SPD_0041
0	A0A0H2ZND3	Choline binding protein F	cbpF SPD_0357
0	A0A0H2ZNG6	ATP-dependent Clp protease ATP-binding subunit ClpE	clpE SPD_0717
0	Q04LF4	ATP-dependent Clp protease proteolytic subunit (EC 3.4.21.92) (Endopeptidase Clp)	clpP SPD_0650
0	Q9ZII2;A0A0H2ZQD3	Cps2G	cps2G
0	Q9ZII4	Cps2T (Glycosyl transferase, group 1 family protein, putative) (EC 2.4.1.-)	cps2T SPD_0320
0	Q04JJ1	4-hydroxy-tetrahydrodipicolinate reductase (HTPA reductase) (EC 1.17.1.8)	dapB SPD_1387
0	A0A0H2ZQ08	Glucan 1,6-alpha-glucosidase (EC 3.2.1.70)	dexB SPD_0311
0	Q04N63	Chromosomal replication initiator protein DnaA	dnaA SPD_0001
0	Q04M43	Elongation factor P (EF-P)	efp SPD_0395
0	A0A0H2ZM82	Cell division ATP-binding protein FtsE	ftsE SPD_0659
0	Q04IA3	Glutamate--tRNA ligase (EC 6.1.1.17) (Glutamyl-tRNA synthetase) (GluRS)	gltX SPD_1896
0	A0A0H2ZNT2	Inosine-5'-monophosphate dehydrogenase (IMP dehydrogenase) (IMPD) (IMPDH) (EC 1.1.1.205)	guaB SPD_2055
0	Q04KC3	Tagatose-6-phosphate kinase (EC 2.7.1.144) (Phosphotagatokinase)	lacC SPD_1051
0	A0A0H2ZNX9	LemA protein	lemA SPD_1139
0	A0A0H2ZQ87	Maltodextrin-binding protein	malX SPD_1934
0	A0A0H2ZQS7	UDP-N-acetylglucosamine 1-carboxyvinyltransferase (EC 2.5.1.7) (Enoylpyruvate transferase) (UDP-N-acetylglucosamine enolpyruvyl transferase) (EPT)	murA-2 murA SPD_1764
0	A0A0H2ZL13	Transcription termination/antitermination protein NusA	nusA SPD_0479
0	Q04KK7	GTPase Obg (EC 3.6.5.-) (GTP-binding protein Obg)	obg SPD_0964
0	A0A0H2ZN79	Choline binding protein PcpA	pcpA SPD_1965
0	A0A0H2ZN13	Aminopeptidase (EC 3.4.11.-)	pepN SPD_0700
0	A0A0H2ZQ35	Endopeptidase O	pepO SPD_1460
0	A0A0H2ZRI4	Phenylalanine--tRNA ligase beta subunit (EC 6.1.1.20) (Phenylalanyl-tRNA synthetase beta subunit) (PheRS)	pheT SPD_0506
0	A0A0H2ZP84	Ribose-phosphate pyrophosphokinase (RPPK) (EC 2.7.6.1) (5-phospho-D-ribosyl alpha-1-diphosphate) (Phosphoribosyl diphosphate synthase) (Phosphoribosyl pyrophosphate synthase) (P-Rib-PP synthase) (PRPP synthase) (PRPPase)	prsA prs SPD_0033
0	A0A0H2ZNF3	Manganese ABC transporter, ATP-binding protein	psaB SPD_1461
0	Q04IM6	Protein RecA (Recombinase A)	recA SPD_1739
0	Q04MR3	6,7-dimethyl-8-ribityllumazine synthase (DMRL synthase) (LS) (Lumazine synthase) (EC 2.5.1.78)	ribH SPD_0166
0	Q04M63	Serine--tRNA ligase (EC 6.1.1.11) (Seryl-tRNA synthetase) (SerRS) (Seryl-tRNA(Ser/Sec) synthetase)	serS SPD_0375
0	A0A0H2ZPC6	Lipoprotein	SPD_0151
0	A0A0H2ZMJ6	Xanthine/uracil permease family protein	SPD_0267
0	A0A0H2ZQC7	PTS system, IIC component, putative	SPD_0561
0	A0A0H2ZP19	Uncharacterized protein	SPD_0610
0	A0A0H2ZN94	PTS system, fructose specific IIABC components (EC 2.7.1.191)	SPD_0773
0	A0A0H2ZNE8	Phosphate ABC transporter, ATP-binding protein, putative	SPD_1228
0	A0A0H2ZLW8	Uncharacterized protein	SPD_1242
0	A0A0H2ZQE6	Amino acid ABC transporter, ATP-binding protein	SPD_1289
0	A0A0H2ZPU5	Uncharacterized protein	SPD_1644
0	A0A0H2ZMC3	Iron-compound ABC transporter, iron-compound-binding protein	SPD_1652
0	Q04M73	Trigger factor (TF) (EC 5.2.1.8) (PPIase)	tig SPD_0365
0	A0A0H2ZQR8	Thioredoxin	trx SPD_1567
0	A0A0H2ZMV8	Uracil-xanthine permease	uraA SPD_1141
0	A0A0H2ZPB1	ABC transporter, ATP-binding protein Vexp2	vex2 SPD_0522
-0.056994	A0A0H2ZR79	Putative membrane lipoprotein TmpC	SPD_0739
-0.0721196	Q04HT7	ATP synthase subunit alpha (EC 7.1.2.2) (ATP synthase F1 sector subunit alpha) (F-ATPase subunit alpha)	atpA SPD_1337
-0.0731085	A0A0H2ZMW4	DNA-binding protein HU	hup SPD_0997
-0.0746151	Q04JG7	GTP-sensing transcriptional pleiotropic repressor CodY	codY SPD_1412
-0.0967007	Q04N79	Elongation factor Tu (EF-Tu)	tuf SPD_1318
-0.103896	Q9ZIH8	UDP-glucose 6-dehydrogenase (EC 1.1.1.22)	cps2K SPD_0326
-0.125718	A0A0H2ZNQ3;Q9S549	Oligopeptide ABC transporter, oligopeptide-binding protein AliA	aliA SPD_0334
-0.126024	Q04IJ8	Aspartate--ammonia ligase (EC 6.3.1.1) (Asparagine synthetase A)	asnA SPD_1768
-0.126797	A0A0H2ZPN8	Acyl carrier protein (ACP)	acpP SPD_0381
-0.130245	Q04JH1	Adenine phosphoribosyltransferase (APRT) (EC 2.4.2.7)	apt SPD_1407
-0.29526	A0A0H2ZMT8	50S ribosomal protein L13	rplM SPD_0274
-0.307887	Q04MM1	50S ribosomal protein L6	rplF SPD_0208
-0.327037	Q04MN6	50S ribosomal protein L3	rplC SPD_0193
-0.333573	A0A0H2ZQE4	Formate acetyltransferase (EC 2.3.1.54) (Pyruvate formate-lyase)	pflB SPD_0420
-0.337219	A0A0H2ZLQ1	Endolytic murein transglycosylase (EC 4.2.2.-) (Peptidoglycan polymerization terminase)	mltG SPD_1346
-0.384211	Q04L94	Septation ring formation regulator EzrA	ezrA SPD_0710
-0.501756	A0A0H2ZM67	Uracil phosphoribosyltransferase (EC 2.4.2.9) (UMP pyrophosphorylase) (UPRTase)	upp SPD_0649
-0.512922	A0A0H2ZQW0	Single-stranded DNA-binding protein (SSB)	ssb SPD_1369
-0.531289	A0A0H2ZNI3	Biotin carboxylase (EC 6.3.4.14) (EC 6.4.1.2)	accC SPD_0388
-0.579481	A0A0H2ZRF9	Dihydroorotate dehydrogenase (DHOD) (DHODase) (DHOdehase) (EC 1.3.-.-)	pyrDb pyrD SPD_0852
-0.587195	A0A0H2ZQB3	Bacterocin transport accessory protein	bta SPD_1327
-0.621899	A0A0H2ZPE4	Lactose phosphotransferase system repressor	lacR2 SPD_1044
-0.62857	A0A0H2ZRN8	Iron-compound ABC transporter, iron compound-binding protein	SPD_0915
-0.676894	Q04JT5	Glucosamine-6-phosphate deaminase (EC 3.5.99.6) (GlcN6P deaminase) (GNPDA) (Glucosamine-6-phosphate isomerase)	nagB SPD_1246
-0.715973	Q04JD7	Threonine--tRNA ligase (EC 6.1.1.3) (Threonyl-tRNA synthetase) (ThrRS)	thrS SPD_1444
-0.718839	A0A0H2ZNM1	CMD domain-containing protein	SPD_0373
-0.7334	A0A0H2ZN64	Zinc metalloprotease ZmpB	zmpB SPD_0577
-0.747709	A0A0H2ZPH2	Penicillin-binding protein 1A	pbp1A SPD_0336
-0.753301	A0A0H2ZNM7	Galactokinase (EC 2.7.1.6) (Galactose kinase)	galK SPD_1634
-0.762613	Q04MN1	50S ribosomal protein L22	rplV SPD_0198
-0.79166	Q04IQ3	Chaperonin GroEL (EC 5.6.1.7) (60 kDa chaperonin) (Chaperonin-60) (Cpn60)	groEL groL SPD_1709
-0.88493	A0A0H2ZPC0	Aminotransferase, class I	SPD_1791
-0.902741	Q04ML9	30S ribosomal protein S5	rpsE SPD_0210
-0.99014	Q04MA3	dTDP-glucose 4,6-dehydratase (EC 4.2.1.46)	cps2N rfbB SPD_0330
-0.996315	Q04MM0	50S ribosomal protein L18	rplR SPD_0209
-1.13607	Q04MN3	50S ribosomal protein L2	rplB SPD_0196
-1.14533	Q04LE4	Cell division protein FtsX	ftsX SPD_0660
-1.14914	Q04LW0	Translation initiation factor IF-2	infB SPD_0482
-1.15078	A0A0H2ZQJ5	Ribosome hibernation promoting factor (HPF)	yfiA hpf SPD_2033
-1.30329	A0A0H2ZNS9	Amino acid ABC transporter, amino acid-binding protein/permease protein	SPD_0412
-1.39425	A0A0H2ZP45	Glutamine--fructose-6-phosphate aminotransferase [isomerizing] (EC 2.6.1.16) (D-fructose-6-phosphate amidotransferase) (GFAT) (Glucosamine-6-phosphate synthase) (Hexosephosphate aminotransferase) (L-glutamine--D-fructose-6-phosphate amidotransferase)	glmS SPD_0248
-1.4031	A0A0H2ZLY2	Glycerol uptake facilitator protein, putative	SPD_1320
-1.41951	A0A0H2ZR50	ABC transporter, substrate-binding protein	SPD_0150
-1.59743	A0A0H2ZMP6	FeS assembly protein SufD	sufD SPD_0763
-1.61299	A0A0H2ZLY8	EIIAB-Man (EC 2.7.1.191) (EIII-Man) (PTS system mannose-specific EIIAB component)	manL SPD_0264
-1.61725	A0A0H2ZRV3	FeS assembly ATPase SufC	sufC SPD_0762
-1.62715	Q04M39	Peptide chain release factor 3 (RF-3)	prfC SPD_0399
-1.65893	Q04KU8	Foldase protein PrsA (EC 5.2.1.8)	prsA SPD_0868
-1.93222	A0A0H2ZM29	FeS assembly protein SufB	sufB SPD_0766
-2.08223	A0A0H2ZMB7	Non-heme iron-containing ferritin	SPD_1402
-2.18462	Q9ZIH6	Glucose-1-phosphate thymidylyltransferase (EC 2.7.7.24)	cps2L SPD_0328
-2.18541	Q04MM9	50S ribosomal protein L16	rplP SPD_0200
-2.21087	Q04K32	50S ribosomal protein L19	rplS SPD_1148
-2.2739	A0A0H2ZPN1	Cysteine synthase (EC 2.5.1.47)	cysK SPD_2037
-2.37315	A0A0H2ZQC2	Hypersensitive-induced reaction protein 4	SPD_1984
